# Supplementary material for: The Role of OCTA and Microperimetry in Revealing Retinal and Choroidal Perfusion and Functional Changes Following Silicone Oil Tamponade in Rhegmatogenous Retinal Detachment: A Narrative Review
Source: Diagnostics (Basel). 2025 Sep 23;15(19):2422. doi: 10.3390/diagnostics15192422 (PMC12523867; doi:10.3390/diagnostics15192422)
Supplement: Supplementary file 1 [file diagnostics-15-02422-s001.zip]

Archive with 4 entries (4 files):
- Supplementary Material 1.pdf
- Supplementary Tabel 2.xlsx
- Supplementary Table 3.xlsx
- Supplementary Table 4.xlsx
