# Supplementary material for: The Role of OCTA and Microperimetry in Revealing Retinal and Choroidal Perfusion and Functional Changes Following Silicone Oil Tamponade in Rhegmatogenous Retinal Detachment: A Narrative Review
Source: Diagnostics (Basel). 2025 Sep 23;15(19):2422. doi: 10.3390/diagnostics15192422 (PMC12523867; doi:10.3390/diagnostics15192422)
Supplement: Supplementary file 1 [file diagnostics-15-02422-s001.zip › Supplementary Tabel 2.xlsx]

## Sheet: Sheet1
Study (year)	Country / Center	Design	N (eyes)	Comparator / Control	Follow-up	Main outcomes	OCTA / Device	NOS – Selection (0–4)	NOS – Comparability (0–2)	NOS – Outcome (0–3)	Total	Notes
Salehi et al., 2024 – Int J Retina Vitreous	Iran; single-center	Prospective cross-sectional (pre–post SOR)	43 eyes (43 patients)	Contralateral fellow eyes	Baseline (pre-SOR), 1 month, 3 months post-SOR	SCP, DCP and peripapillary VD; RNFLT; FAZ; CMT	Optovue RTVue XR Avanti (6×6 mm macula, 4.5×4.5 mm disc)	★★★☆	★☆	★★☆	6 by 9	Prospective cohort, strict exclusion criteria; fellow eye used as control; objective OCTA measures; short follow-up (3 months); no multivariate adjustment. Results: no significant changes in VD or RNFLT after SOR; FAZ and retinal thickness remained stable.
Jiang et al., 2021 – Int J Ophthalmol	China; Tianjin + Taiyuan Aier Eye Hospital	Retrospective cohort	19 eyes (macula-off RRD, PPV+SO)	Contralateral fellow eyes	Pre-SOR: 2, 4, 8, 12, 16 weeks	Parafoveal SCP/DCP/CCP VD; FMT	RTVue XR Avanti (6×6 mm, AngioVue)	★★★☆	★☆	★★☆	6 by 9	Retrospective, small cohort; fellow-eye as control; standardized OCTA measures; 16-week follow-up. Limitations: small sample size, no multivariate adjustment; SCP/DCP VD rose until week 12 then decreased at week 16; FMT gradually thinned.
Gironi et al., 2022 – Life	Italy; Univ. of Modena & Univ. of Chieti	Retrospective observational cohort	82 (33 Macula-ON, 49 Macula-OFF)	Contralateral fellow eyes	12 months	SCP/DCP VD and VLD; BCVA; CMT	Canon OCT-HS100 (3×3 mm)	★★★★	★★	★★☆	8 by 9	Large cohort, clear inclusion/exclusion criteria; fellow eye as control; multivariate regression for VD vs BCVA and tamponade type. Results: SCP-VD significantly reduced at 12 months, DCP unchanged; SCP-VD inversely correlated with SO duration (p=0.039); SCP-VD correlated with BCVA (p=0.028).
Hou et al., 2023 – BMC Ophthalmology	China; Aier Eye Hospital	Prospective consecutive series (pre–post SOR) + gas (C3F8) arm	50 (SO); 29 (C3F8)	Contralateral fellow eye + external PPV+C3F8 group	Pre-SOR; 1 day, 7 days, 1 & 3 months post-SOR	SVD/SPD (macular & peripapillary); BCVA	Zeiss Cirrus HD-OCT 5000 AngioPlex (6×6 mm macula & ONH)	★★★☆	★☆	★★☆	6 by 9	Strengths: prospective design; strict criteria; intra-subject fellow-eye and inter-subject C3F8 controls. Findings: macular SVD/SPD increased after SOR, peripapillary no improvement; BCVA negatively correlated with macular SVD/SPD. Limitations: many exclusions; short 3-month follow-up.
Lee & Park, 2021 – PLOS ONE	Korea; Seoul St. Mary’s Hospital	Retrospective observational cohort	48 eyes with RRD (PPV+SO, ≥3 months post-SOR)	Contralateral fellow eyes	3 months after SOR	Regional SCP and DCP VD (ETDRS grid), FAZ SCP/DCP, BCVA	Topcon DRI OCT Triton SS-OCTA, 4.5×4.5 mm	★★★★	★☆	★★☆	7 by 9	Consecutive cohort, fellow eye control; standardized OCTA protocol; complete reporting. Limitations: retrospective design, relatively small N, no robust multivariate adjustments. Results: DCP VD ↓ (average and nasal parafovea); SCP nasal VD ↓; FAZ (SCP & DCP) ↑; postoperative BCVA associated with average and nasal DCP VD.
Lee et al., 2020 – Sci Rep	Korea; Jeju National University Hospital	Retrospective observational cohort	38 RRD eyes with SO; 38 fellow eyes	Contralateral fellow eyes	≥3 months after SOR (mean 7.3 ± 3.7 months)	FAZ SCP/DCP, VD SCP/DCP, CFT, mGCIPL	Zeiss PLEX Elite 9000 SS-OCTA, 3×3 mm	★★★★	★☆	★★☆	7 by 9	Consecutive cohort, fellow-eye control; standardized OCTA protocol; multivariate regression: SO duration correlated with FAZ-DCP enlargement (p=0.034) and DCP-VD reduction (p=0.015). Limitations: modest N, retrospective design, relatively short follow-up. Findings: Larger FAZ and lower VD in the DCP of SO eyes, correlated with tamponade duration.
Liu et al., 2021 – BMC Ophthalmology	China; Eye & ENT Hospital, Fudan Univ.	Retrospective comparative cohort (SO vs gas)	33 (SO=17, gas=16)	Contralateral fellow eyes	≥30 months (mean 36.1 ± 3.6 months)	Parafoveal SVC/DVC VD; IRT, ORT, FRT; FAZ; BCVA; IOP	Optovue RTVue XR Avanti (3×3 & 6×6 mm)	★★★★	★☆	★★☆	7 by 9	Retrospective cohort, strict inclusion/exclusion, long follow-up; SO vs gas comparison + fellow eyes. Findings: SO eyes had reduced SVC VD and thinner IRT, with worse BCVA and higher IOP; gas eyes comparable to fellows. Limitations: no robust multivariate adjustment.
Nassar et al., 2024 – Int Ophthalmol	Egypt; Kasr Al Ainy, Cairo Univ.	Prospective observational case series	30 (macula-off RRD, PPV+SO)	No external control (pre– vs post-SOR same eye)	Pre-SOR vs 1 month post-SOR	Microperimetry (OPTOS SLO) for RS; OCTA macula (SCP, DCP, CCP, FAZ, CFT); OCTA ONH (RPC-VD, whole image VD); RNFL thickness	Optovue RTVue XR Avanti (6×6 mm macula, 4.5×4.5 mm disc) + OPTOS Spectral OCT/SLO microperimetry	★★★☆	★☆	★★☆	6 by 9	Prospective, strict exclusions (PDR, glaucoma, cataract, maculopathy). No fellow-eye control → limited comparability. Findings: after SOR, RS ↑ significantly (p<0.001), BCVA ↑ (p<0.001), IOP ↓ (p<0.001), ONH & RPC VD ↑ (p<0.001, p=0.002), but macular SCP/DCP/CCP VD unchanged.
Roohipoor et al., 2020 – Int Ophthalmol	Iran; Farabi Eye Hospital, Tehran Univ.	Prospective observational cohort	45 (macula-off RRD, PPV+SO 5000 cSt)	Contralateral fellow eyes	1 week, 1 month, 3 months post-PPV+SO	Foveal & parafoveal SCP/DCP VD; retinal thickness; FAZ; choroidal flow	Optovue RTVue XR Avanti (3×3 mm fovea)	★★★★	★☆	★★☆	7 by 9	Prospective, 45 eyes; fellow-eye control; standardized OCTA; linear mixed model. Findings: SCP & total parafoveal VD ↓ at week 1 (p<0.0001), partially improved at 1–3 mo but < fellow eyes; foveal DCP VD ↓ at 1 & 3 mo (p=0.002, 0.005); FAZ unchanged; choroidal flow unchanged.
Salehi et al., 2024 – Int J Retina Vitreous	Iran; Feiz Hospital, Isfahan Univ.	Prospective cross-sectional (pre– and post-SOR)	43	Contralateral fellow eyes	Pre-SOR, 1 month, 3 months post-SOR	Macular VD (SCP, DCP), peripapillary VD, RNFLT, FAZ, retinal thickness	Optovue RTVue XR Avanti (6×6 mm macula; 4.5×4.5 mm disc)	★★★☆	★☆	★★☆	6 by 9	Prospective cohort, strict exclusion criteria (no diabetes, glaucoma, severe PVR); fellow-eye controls. Limitations: short follow-up (3 months), no multivariate adjustments. Findings: no significant changes in macular or peripapillary VD, RNFLT, or FAZ after SOR.
Fang et al., 2021 – Int J Ophthalmol	China; Eye Hospital of Wenzhou Medical Univ.	Prospective observational case–control	29 (20 SO, 9 air)	Air tamponade group + fellow eyes	1 and 3 months post-PPV	Parafoveal SCP/DCP VD; FAZ; parafoveal retinal thickness	Optovue RTVue XR Avanti, 3×3 mm macula	★★★★	★☆	★★☆	7 by 9	Prospective design, strict inclusion/exclusion, appropriate controls (air group and fellow eyes). Limitations: small sample, short follow-up (3 months), no multivariate adjustments. Findings: SCP-VD reduced in SO eyes at 1 mo (p=0.0403) and 3 mo (p=0.0010), especially superior quadrant; DCP-VD unchanged; FAZ stable; parafoveal retinal thickness reduced in SO group.
Ya et al., 2020 – Biomed Environ Sci	China; Beijing Tongren Eye Center	Retrospective cross-sectional (SO-related VL cases)	7 (7 patients with unexplained visual loss after PPV+SO)	Contralateral fellow eyes	Cross-sectional (during or after SO)	SCP/DCP/RPCP VD; GCC thickness; RNFL; FLV/GLV	Optovue RTVue XR Avanti (6×6 mm macula, 4.5×4.5 mm disc)	★★★☆	★☆	★☆☆	5 by 9	Very small sample; strict inclusion/exclusion criteria; fellow-eye control; OCTA + OCT metrics. Findings: SCP VD significantly reduced in affected eyes; DCP/RNFL not different; GLV/FLV increased; SCP VD inversely correlated with GLV/FLV. Limitations: n=7, retrospective cross-sectional, no longitudinal follow-up.
Chen et al., 2023 – BMC Ophthalmology	China; Xuzhou Medical Univ. & Affiliated Hospital	Retrospective observational cohort	36 (complicated RRD, PPV+SO)	Contralateral fellow eyes	Pre-SOR (≤1 week before) and last post-SOR follow-up (≥2 months)	CVI, luminal, stromal, total choroidal area; CT	Heidelberg Spectralis EDI-OCT + ImageJ binarization	★★★★	★☆	★★☆	7 by 9	Retrospective cohort, strict exclusion criteria (no retinal/choroidal pathology, high myopia, poor image quality). Fellow-eye control. Findings: CVI ↓ in SO vs fellow eyes (57.6% vs 60.0%, p<0.0001), ↑ after SOR but still lower (59.5% vs 60.3%, p=0.031). SO duration correlated with CVI deficit. CT unchanged. Limitations: retrospective design, no multivariate adjustments.
Karasu et al., 2020 – J Fr Ophtalmol	Turkey; Beyoğlu Eye Training and Research Hospital	Prospective observational cohort	70 (macula-off RRD, PPV+SO 5000 cSt)	No external control (within-eye pre– vs post-SOR; subgroups by SO duration)	Pre-SOR (1 day before) and 3 months post-SOR; subgroups: 3–6, 6–9, 9–18 months	Macular thickness (CMT, SMT, IMT, NMT, TMT) and SFCT; BCVA; IOP	Heidelberg SD-OCT + EDI-OCT	★★★☆	★☆	★★☆	6 by 9	Prospective design, large N (70 eyes), strict exclusion criteria; no external control → limited comparability. Findings: BCVA improved significantly in all groups; SFCT thinning significant with SO ≥9 months (−51 µm, p=0.004); MT unchanged; IOP slightly reduced. Recommendation: remove SO <9 months to prevent SFCT thinning and poor visual outcome.
Karimi et al., 2018 – Ophthalmologica	Iran; Shahid Beheshti Univ., Tehran	Retrospective observational cohort	60 (pseudophakic macula-off RRD, PPV+SO 5700 cSt)	Contralateral fellow eyes	Pre-SOR (1 day before) and 3 months post-SOR	SFCT measured with EDI-OCT; BCVA; IOP	Heidelberg Spectralis EDI-OCT	★★★★	★☆	★★☆	7 by 9	Large cohort, strict exclusion criteria (no DM, glaucoma, other retinal disease); manual measurement by two masked graders; fellow-eye controls; standardized 3-month follow-up. Findings: SFCT significantly thinner in SO eyes vs fellow (–29.3 µm, p<0.001); thinning worsened with SO ≥6 months; no recovery after SOR (–27.3 µm difference at 3 months). SO duration correlated with SFCT thinning (p=0.00…
Mirza et al., 2019 – Int Ophthalmol	Turkey; Necmettin Erbakan Univ. Meram	Prospective observational cohort	24 (macula-off RRD, PPV+SO 1000 cSt)	Contralateral fellow eyes	2 weeks, 3 months post-PPV; 1 month post-SOR	SFCT by EDI SD-OCT; BCVA; IOP	Heidelberg Spectralis EDI SD-OCT	★★★★	★☆	★★☆	7 by 9	Prospective design, standardized timing (3 PM) and masked dual graders, fellow-eye controls; follow-up to 3 months + 1 month post-SOR. Findings: SFCT stable 2w–3mo (p=0.96); significant decrease after SOR (p=0.03); SFCT change correlated with SO duration (p=0.032), not with endolaser amount. Limitations: small sample, no multivariate adjustment.
Prasuhn et al., 2022 – Tomography	Germany; University of Lübeck, Dept. of Ophthalmology	Retrospective before–after (pre–SOR vs 4 weeks post-SOR)	19	No external control (within-eye analysis)	Baseline (pre-SOR) and 4 weeks post-SOR	Macular and choroidal perfusion (FRP, CCP, SLP, HLP), CRT, TMV, SFCT, BCVA	Zeiss Cirrus HD-OCT 5000 AngioPlex (6×6 mm OCTA + 10×10 mm EDI-OCT)	★★★☆	★☆	★★☆	2025-06-09	Small cohort, retrospective, no external controls; standardized OCTA/EDI-OCT, imaging at noon to avoid diurnal variation; same-location scans using follow-up mode. Findings: CCP ↑ after SOR (p=0.0013), SLP ↓ (p=0.034), HLP ↓ (p=0.0402); FRP unchanged; SFCT stable; CRT and TMV ↑; BCVA ↑.
Jiang et al., 2021 – Indian J Ophthalmol	China; Taiyuan Aier Eye Hospital	Retrospective observational cohort	22 (macula-off RRD, PPV+SO 5700 cSt)	Contralateral fellow eyes	2, 4, 8, 12 weeks post-PPV+SO (pre-SOR)	Global, superior, inferior RPC-VD; RNFLT	Optovue RTVue XR Avanti, 4.5×4.5 mm disc	★★★★	★☆	★★☆	2025-07-09	Strict exclusion criteria (glaucoma, optic neuropathy, HTN, DM, poor image quality); fellow-eye controls; standardized OCTA. Findings: RPC-VD significantly ↓ at 2w (p<0.001), ↑ at 4w, then tended to decrease; at 12w both RPC-VD and RNFLT superior < inferior (p=0.010; p=0.037). Correlation RPC-VD – RNFLT at all timepoints. Limitations: small sample, single-center, only 12-week follow-up.
Delolme et al., 2012 – Am J Ophthalmol	France; Dijon Univ. Hospital	Retrospective observational case series	30 (macula-off RRD repaired with PPV/SB; ≥6 months)	No external control (within-eye analysis only)	Mean 23.1 ± 10.3 months (7–37)	SD-OCT: IS/OS, ELM, ONL, PROS; FAF; microperimetry (Spectral OCT/SLO)	Heidelberg Spectralis SD-OCT + Opko OCT/SLO	★★★☆	☆☆	★★☆	5 by 9	Small cohort, long follow-up; no external control group. Findings: 66.7% had photoreceptor lesions (IS/OS, PROS, ELM, ONL); IS/OS disruption correlated with ↓ macular sensitivity and thinner PROS; microperimetry: RS reduced in eyes with >1 lesion. Limitations: retrospective, no external controls, small N.
Dou et al., 2024 – Int J Retina Vitreous	China; Qilu Hospital (Shandong Univ.), Aier Eye Hospital, Tianjin Eye Hospital	Retrospective observational cohort	48 (macula-off RRD, PPV+SO)	Contralateral fellow eyes	Pre-SOR and 3 months post-SOR (additional visits at 1w, 2w, 1m, 6m for BCVA/IOP)	Microperimetry (MP-3): RS & FR; OCTA macula (SCP, DCP, FAZ, FMT); OCTA peripapillary (RNFLT, RPC-VD)	Optovue RTVue XR Avanti (6×6 mm macula, 4.5×4.5 mm disc) + Nidek MP-3 microperimeter	★★★★	★☆	★★☆	7 by 9	Strict exclusion criteria (DM, glaucoma, AL ≥26.5 mm, other ocular disease); fellow-eye controls; standardized imaging. Findings: after SOR, MRS ↑ (p<0.05), FR ↑ (p<0.05), SCP-VD ↑, RNFLT ↑; DCP-VD, FMT, FAZ unchanged; BCVA unchanged. RS correlated with SO duration and RD–surgery interval. Limitations: short OCTA follow-up (3 months), retrospective design, single-center.
Nagpal et al., 2020 – Retina	India; Retina Foundation, Ahmedabad	Prospective interventional (pre–post SOR)	20	No external control (within-eye, pre vs post-SOR)	Pre-SOR and 1 month post-SOR (also at 1, 4, 12 weeks)	Microperimetry MP-3 (retinal sensitivity, central 6°); BCVA	Nidek MP-3 microperimeter	★★★☆	☆☆	★★☆	5 by 9	Prospective, 20 patients; clear inclusion/exclusion; objective outcome (MP-3). Findings: retinal sensitivity ↑ significantly after SOR (p<0.0001), while BCVA unchanged (p=0.16). Limitations: no external control, small sample size, short follow-up (1 month for MP-3).
Nassar et al., 2019 – J Ophthalmol	Egypt; Cairo Univ., Dept. of Ophthalmology	Prospective comparative cohort (2 groups by SO duration)	22 (10 SO <3 mo; 12 SO 3–6 mo)	No external control (within-eye pre vs post-SOR)	Pre-SOR and 1 month post-SOR	Microperimetry (OPTOS Spectral OCT/SLO): total and ring-based retinal sensitivity; BCVA; IOP	OPTOS Spectral OCT/SLO	★★★☆	★☆	★★☆	6 by 9	Prospective, subgrouped by SO duration (<3 vs 3–6 mo); main finding: retinal sensitivity ↑ significantly after SOR in both groups (5.68→8.70 dB and 7.00→9.83 dB). BCVA and IOP improved; small sample, short 1-month follow-up, no external control.
Scheerlinck et al., 2016 – RETINA	Netherlands; Univ. Med. Center Utrecht	Retrospective cohort	193 (151 gas, 42 SO after exclusions)	Gas group (151 eyes) + fellow eyes in subset	2 months post-last vitrectomy (gas) or post-SOR (SO)	Incidence of unexplained visual loss ≥2 Snellen lines; BCVA; microperimetry; OCT; FA	Cirrus SD-OCT; OPKO OCT/SLO microperimetry	★★★★	★☆	★★★	8 by 9	Large cohort, robust design, SO vs gas comparison; strict exclusion; standardized follow-up. Findings: incidence of unexplained visual loss = 29.7% in SO vs 0.7% in gas (p<0.001); independent risk factor: SO duration (OR=1.3/week, p=0.017). Microperimetry: small central scotoma (2°). Limitations: retrospective design, multiple surgeons.
Scheerlinck et al., 2018 – Acta Ophthalmol	Netherlands; Univ. Medical Center Utrecht	Prospective observational cohort	40 (10 macula-on gas, 10 macula-on SO, 10 macula-off gas, 10 macula-off SO)	Comparison between groups (SO vs gas) + macula-on/off stratification	2 months post-PPV (gas) or post-SOR (SO)	Microperimetry (central and ring retinal sensitivity); BCVA; structural OCT	Optos OCT/SLO microperimeter + Cirrus OCT	★★★★	★☆	★★★	8 by 9	Prospective design, no randomization possible but balanced groups; strict exclusion criteria (macular/optic pathology); stratification macula-on/off. Findings: central sensitivity significantly ↓ in SO vs gas groups (p<0.037), both macula-on and macula-off; small central scotomas only in SO eyes (4 cases). Limitations: small cohort (n=40).
