# Supplementary material for: The Role of OCTA and Microperimetry in Revealing Retinal and Choroidal Perfusion and Functional Changes Following Silicone Oil Tamponade in Rhegmatogenous Retinal Detachment: A Narrative Review
Source: Diagnostics (Basel). 2025 Sep 23;15(19):2422. doi: 10.3390/diagnostics15192422 (PMC12523867; doi:10.3390/diagnostics15192422)
Supplement: Supplementary file 1 [file diagnostics-15-02422-s001.zip › Supplementary Table 3.xlsx]

## Sheet: Sheet1
Study (author, year)	Design	Population	Tamponade	OCTA / technical parameters	Follow-up	Primary outcomes	Potential sources of heterogeneity
Jiang et al., 2021 – Int J Ophthalmol	Retrospective observational cohort, single center	19 eyes, macula-off RRD; mean age 49.6 y; detachment ≤15 days	Silicone oil Oxane 5700 (5700 cSt); tamponade ~4–7 months; no gas arm	Optovue RTVue XR Avanti, 6×6 mm; layers: SCP, DCP, CCP; 3-D projection-artifact removal; scan quality >6	2, 4, 8, 12, 16 weeks post-PPV (pre-SOR)	SCP/DCP/CCP VD increased up to week-12, then declined at week-16; SCP/DCP more vulnerable than CCP; FMT decreased over time	Retrospective design; small sample; macula-off only (not directly comparable to mixed/mac-on cohorts); short follow-up (≤16 wks); high-viscosity SO and relatively fixed tamponade duration; fellow-eye control (physiological asymmetry possible); 6×6 mm scan (vs 3×3 mm in other studies) may affect VD comparability.
Gironi et al., 2022 – Life	Retrospective observational cohort, 2 centers (Italy)	82 eyes (33 macula-ON, 49 macula-OFF); mean age 63 ± 12 y	PPV (n=70) or SB (n=12); tamponade: gas (n=65), SO (n=17); mean SO duration ~4.8 mo; all SO patients underwent SOR	Canon OCT-HS100, 3×3 mm scans; SCP and DCP; VD and VLD (binarized and skeletonized analysis)	12 months (mean 13.1 ± 2 mo)	Significant ↓ in SCP VD and VLD in operated eyes vs fellow; no DCP changes; SCP VD inversely correlated with SO duration (p=0.039); parafoveal SCP VD correlated with final BCVA (p=0.028); worse final BCVA in macula-ON eyes with SO vs gas	- Retrospective, no randomization for tamponade (chosen by surgeon)
Hou et al., 2023 – BMC Ophthalmol	Prospective consecutive case series, single center (China)	50 eyes with macula-off RRD (SO tamponade, 5000 cSt, mean 72 days); controls: 54 fellow eyes + 29 PPV+C3F8 + 27 fellow gas	SO 5000 cSt (Carl Zeiss, Germany); mean tamponade ≈3.4 ± 0.6 mo	Zeiss Cirrus HD-OCT 5000 AngioPlex; 6×6 mm scans; SVD and SPD macular & peripapillary (superficial plexus only)	Pre-SOR, then 1 day, 7 days, 1 month, 3 months post-SOR	- SVD/SPD reduced during SO vs fellow and vs gas
Lee & Park, 2021 – PLoS ONE	Retrospective observational cohort, single center (Korea)	48 eyes with RRD, PPV + SO; 25 macula-off (52.1%), 23 macula-on; mean age 57.6 y; SO ~4.7 ± 2.1 mo; 83% combined with cataract surgery	SO (Arciolane 5500, 5500 cSt); SOR after ≥3 mo	Topcon DRI OCT Triton SS-OCTA; 4.5×4.5 mm; SCP & DCP; FAZ manually measured	3 months post-SOR	↓ Average VD in DCP; ↓ Nasal VD in SCP & DCP (p<0.05); ↑ FAZ in both SCP & DCP vs fellow eyes; final BCVA correlated with baseline BCVA and SO duration; macula-off group had lower nasal DCP VD than macula-on	- Retrospective design, single center
Lee et al., 2020 – Sci Rep	Retrospective observational cohort, single center (Korea, Jeju Univ. Hosp.)	38 unilateral RRD eyes; mean age 57.7 y; 71% macula-off; mean RD duration ~9 d; 21% PVR; 50% combined cataract surgery	SO (Oxane 1300, Bausch & Lomb, 1300 cSt); injected vol. 6.3 ml; tamponade 4.5 ± 1.2 mo; removal after ≥3 mo	Zeiss PLEX Elite 9000 SS-OCTA, 3×3 mm scans; FAZ SCP/DCP & VD SCP/DCP; FAZ manually delineated; VD via ImageJ binarization	Assessment at ≥3 months post-SOR (mean 7.3 ± 3.7 mo)	DCP FAZ ↑ (0.73 vs 0.60 mm², p<0.001); DCP VD ↓ (32.4% vs 34.4%, p=0.022) in SO eyes vs fellow; SCP parameters not different; BCVA worse (0.51 vs 0.16, p<0.001); CFT and mGCIPL thinner in SO eyes; SO duration positively correlated with FAZ-DCP and negatively with VD-DCP	- Retrospective, small sample (38 eyes)
Liu et al., 2021 – BMC Ophthalmol	Retrospective comparative cohort, single center (China, Eye & ENT Hosp. Fudan)	33 patients, macula-on RRD; 16 gas, 17 SO; mean age 53.5 ± 10 y	Gas (C3F8) vs SO (Oxane, viscosity ~1000–5000 cSt); mean SO duration 5.8 ± 2.3 mo; SOR performed	Optovue RTVue-XR Avanti; 3×3 and 6×6 mm scans; SVC, DVC; FAZ; IRT/ORT/FRT	≥30 months (mean 36.1 ± 3.6 mo)	- Gas: BCVA stable/improved; SO: BCVA significantly worsened (20/40 → 20/62)
Nassar et al., 2024 – Int Ophthalmol	Prospective observational case series, single center (Cairo Univ.)	30 eyes, macula-off RRD; mean age 41.9 ± 11.5 y; 73% pseudophakic	SO 5000 cSt (BIOSIL, Italy); mean tamponade ~5.7 mo (3–11 mo); SOR performed	Optovue RTVue XR Avanti: 6×6 mm macula, 4.5×4.5 mm disc; SCP, DCP, CCP; FAZ; RNFLT; microperimetry OPTOS SLO (28 points, rings 2.3°/6.6°/11°)	Pre-SOR and 1 month post-SOR	- BCVA improved significantly (1.00 → 0.78 LogMAR, p<0.001)
Roohipoor et al., 2020 – Int Ophthalmol	Prospective observational cohort, single center (Iran, Farabi Eye Hosp.)	45 eyes, macula-off RRD; mean age 54 y; all operated within ≤10 d of onset	SO 5000 cSt; no SOR during study period	Optovue RTVue XR100 Avanti; 3×3 mm scans; SCP, DCP, FAZ; retinal thickness; choroidal flow	1 week, 1 month, 3 months post-PPV+SO	- SCP/parafoveal & total retinal VD ↓ significantly at 1 week vs fellow (p<0.0001)
Salehi et al., 2024 – Int J Retina Vitreous	Prospective cross-sectional, single center (Iran, Feiz Hospital)	43 unilateral RRD patients, PPV + SO; mean age 52.8 y; 67% male; PVR ≤ grade 1; SO 3–9 mo	SO Oxane 5700 & 1300 (Bausch & Lomb); all underwent SOR	Optovue RTVue XR Avanti (AngioVue), 6×6 mm macula, 4.5×4.5 mm disc; SCP, DCP, RNFL, FAZ, AI, FD; PR-OCTA artifact removal algorithm	1 week pre-SOR, then 1 and 3 months post-SOR	- Macular VD (SCP/DCP) unchanged; RNFL & peripapillary VD unchanged
Fang et al., 2021 – Int J Ophthalmol	Prospective observational case–control (China, Wenzhou Med. Univ.)	29 patients (29 eyes), macula-off RRD; 20 SO, 9 air; age 18–60 y; PVR ≤ C2; RD ≤15 d	SO 5000 cSt (Carl Zeiss Meditec) vs air; standard 23G PPV	Optovue RTVue XR Avanti, 3×3 mm; parafoveal SCP-VD & DCP-VD; PFRT; FAZ	1 and 3 months post-PPV	- SCP-VD significantly ↓ in SO vs air at 1 mo (p=0.0403), esp. superior
Ya et al., 2020 – Biomed Environ Sci	Retrospective cross-sectional, single center (China, Beijing Tongren Hosp.)	7 patients (7 eyes) with SO-related unexplained visual loss after PPV + SO; 4 macula-off, 3 macula-on; mean age 51.6 y; mean myopia −6 D	SO 5000 cSt; SOR performed at ≈3 months	Optovue RTVue XR Avanti (AngioVue), 6×6 mm macula, 4.5×4.5 mm disc; SCP, DCP, RPCP; GCC, RNFL, GLV/FLV	Analysis ≈3 months post-PPV (after SOR); cross-sectional design	- SCP VD significantly ↓ in affected vs fellow eyes (p<0.05)
Chen et al., 2023 – BMC Ophthalmol	Retrospective observational cohort, single center (China, Xuzhou Med. Univ.)	36 unilateral complicated RRD cases; mean age 53.3 y; 89% macula-off	SO Siluron 5000 (5000–5400 cSt); mean tamponade ≈102 days (~3–4 mo)	Heidelberg Spectralis EDI-OCT; ImageJ binarization (Niblack); CVI, luminal/stromal area, CT; scans standardized at same morning time	1 week pre-SOR and last follow-up post-SOR (≥2 mo)	- CVI significantly ↓ in operated vs fellow eyes during SO (57.6% vs 60.0%, p<0.0001)
Karasu et al., 2020 – J Fr Ophtalmol	Prospective observational cohort, single center (Turkey, Beyoğlu Eye Hosp.)	70 patients, macula-off RRD; mean age 57.2 ± 9.8 y (30–75); 54% male	SO 5000 cSt; 23G PPV; SO removed after mean 8.7 mo (3–18 mo)	Heidelberg Spectralis SD-OCT + EDI-OCT; scans at fixed morning time; MT in 5 ETDRS quadrants, SFCT	1 day pre-SOR and 3 mo post-SOR; 3 groups: SO 3–6 mo, 6–9 mo, 9–18 mo	- BCVA significantly ↑ in all groups after SOR (p<0.001)
Karimi et al., 2018 – Ophthalmologica	Retrospective observational case series, single center (Iran, Shahid Beheshti Univ.)	60 patients, pseudophakic macula-off RRD with PVR; mean age 52 y; 53% male	SO 5700 cSt (Dorc, Netherlands); mean duration 7 ± 4 mo (3–18 mo); SOR performed	Heidelberg Spectralis SD-OCT with EDI; SFCT measured manually by 2 graders; scans between 9–11 a.m. to avoid diurnal variation	1 day pre-SOR and 3 mo post-SOR	- SO → significant SFCT thinning (–29.3 µm, p<0.001) vs fellow
Mirza et al., 2019 – Int Ophthalmol	Prospective observational cohort, single center (Turkey, Necmettin Erbakan Univ.)	24 patients (24 eyes) with macula-off RRD; 17 male, 7 female; mean age 60.4 ± 11.4 y	SO 1000 cSt (Bausch & Lomb); tamponade 3–6 mo (mean 104 ± 27.7 d); SOR performed	Heidelberg Spectralis SD-OCT with EDI; 10.5 mm horizontal foveal scan; 100 frames averaged; manual measurement by 2 masked graders; sessions at 3 PM (diurnal control)	2 weeks and 3 months post-PPV+SO; 1 month post-SOR	- SFCT: 294.1 µm (2 wks) → 282.9 µm (3 mo, p=0.96) → 264.2 µm (1 mo post-SOR, p=0.03 vs 2 wks)
Prasuhn et al., 2022 – Tomography	Retrospective before–after, single center (Germany, Univ. Lübeck)	19 patients (19 eyes) with RRD, all pseudophakic; ~68% macula-off; mean age ~62 y	SO 5000 cSt (DORC); tamponade ~10 ± 2.7 weeks; SOR performed	Zeiss Cirrus HD-OCT 5000 AngioPlex; 6×6 mm OCTA (FRP, CCP, SLP, HLP with manual choroidal sublayer segmentation); 10×10 mm EDI-OCT; artifact exclusion; noon imaging	Pre-SOR and 4 weeks post-SOR	BCVA↑ (0.5→0.4 logMAR, p<0.0001); CRT↑, TMV↑; CCP↑ (p=0.0013) and SLP↓, HLP↓ (both p<0.05); SFCT unchanged; FRP unchanged	Small N; very short follow-up (4 weeks); no external control (gas/fellow); pseudophakic-only cohort; only pre/post-SOR (no “during-SO” timepoint); manual sublayer segmentation (variability); single-center.
Jiang et al., 2021 – Indian J Ophthalmol	Retrospective observational cohort, single center (China)	22 eyes with RRD; PPV + SO; fellow eye as control	Oxane 5700, 5700 cSt; face-down positioning 2 weeks	Optovue RTVue XR Avanti, 4.5×4.5 mm disc; RPC-VD & RNFLT; 3-D projection artifact removal	2, 4, 8, 12 weeks post-PPV (pre-SOR)	Global RPC-VD ↓ at 2 wks vs fellow (p<0.001) → ↑ at 4 wks, then ↓ through 12 wks (ANOVA F=1.046, p=0.377); at 12 wks superior < inferior for RPC-VD (p=0.010) and RNFLT (p=0.037); RNFLT trends downward; RPC-VD correlates with RNFLT at all timepoints (p<0.05).	− Retrospective, small sample, single center
Delolme et al., 2012 – Am J Ophthalmol	Observational case series, single center (France, Dijon)	30 eyes (30 pts) with macula-off RRD, ≥ 6-mo post-op; mean age 67 y; 87% pseudophakic	Mixed surgery: PPV (24), SB (4), PPV+SO (2)	SD-OCT (Spectralis): PROS, ONL, ELM, IS/OS; microperimetry (Spectral OCT/SLO); FAF	Mean 23.1 ± 10.3 mo (7–37) after surgery	Photoreceptor-layer damage in 66.7% (PROS irregularity 56.7%, IS/OS disruption 53.3%, ELM discontinuity 33.3%, ONL hyperreflective spots 16.7%); IS/OS abnormality ↔ lower macular/foveal sensitivity and thinner PROS; PROS thickness tracked microperimetry; FAF abnormalities only 16.7%; mean final BCVA 0.25 logMAR, not significantly associated with lesion type	− Retrospective, small n (30), single center;
Dou et al., 2024 – Int J Retina Vitreous	Retrospective observational cohort, single center (China)	48 eyes, macula-off RRD; age 51.9±13.4 y; detachment-to-surgery 3–75 d	Oxane 5700; SO duration 4.4±1.2 mo; SOR in all	Optovue RTVue XR Avanti: 6×6 mm macula (SCP/DCP, FAZ, FMT), 4.5×4.5 mm disc (RNFLT); Nidek MP-3 microperimetry (FR, MRS)	Pre-SOR and 3 months post-SOR (clinical checks also at 1–2 w/1–6 mo)	2°/4° FR and 2°/6° MRS ↑, parafoveal SCP-VD ↑, RNFLT ↑; DCP-VD, FAZ, FMT unchanged; BCVA unchanged vs pre-SOR; after SOR, MRS remains < fellow	− Retrospective, single-center; macula-off only → limited comparability with mixed cohorts
Nagpal et al., 2020 – Retina	Prospective interventional, single center (India, Retina Foundation Ahmedabad)	20 patients (20 eyes), macula-off RRD; age 18–65 y; 14 male, 6 female	SO tamponade 3–6 mo; SOR performed by same surgeon	Nidek MP-3 microperimeter, 37-stimulus grid, central 12°; eye-tracking; dark-room after dilation; tested pre-SOR and 1 mo post-SOR	Pre-SOR and 1 mo post-SOR (visits at 1, 4, 12 weeks)	- Retinal sensitivity ↑ in 100% (20/20), mean Δ 97.4 dB; Central 6° MRS: 766.9 → 863.8 dB (p<0.0001)
Nassar et al., 2019 – J Ophthalmol	Prospective comparative cohort, single center (Egypt, Cairo Univ.)	22 patients (22 eyes) with macula-off RRD; divided into: Group A SO <3 mo (10), Group B SO 3–6 mo (12); mean age ~38 y	SO 5000 cSt (BIOSIL, Italy); PPV 23G; SOR performed	OPTOS Spectral OCT/SLO microperimetry, 28 test points (rings 2.3°, 6.6°, 11°); Goldmann III, 200 ms; 4–2 strategy; fellow eye occluded	1 day pre-SOR and 1 month post-SOR	- Overall RS ↑ significantly post-SOR in both groups: Group A 5.68→8.70 dB (p=0.008); Group B 7.00→9.83 dB (p=0.002)
Scheerlinck et al., 2016 – Retina	Retrospective cohort, single center (Netherlands, UMC Utrecht)	193 eyes with macula-on RRD; 151 gas, 37 SO (after exclusions); median age 59–60 y	Gas (C3F8/SF6) vs SO (Siluron 2000, 2000 cSt); median SO duration 16 wks	Cirrus HD-OCT, VF 24-2, FA, microperimetry (Spectral OCT/SLO), VEP	2 mo post-last surgery (gas) or post-SOR (SO); extended f/u 5–36 mo for subset	- Incidence unexplained VL: 0.7% gas vs 29.7% SO (p<0.001)
Scheerlinck et al., 2018 – Acta Ophthalmol	Prospective observational cohort, single center (Netherlands, UMC Utrecht)	40 eyes (10/group): macula-on gas, macula-on SO, macula-off gas, macula-off SO; median age ~61 y	SO (Siluron 2000, 2000 cSt) vs gas (SF6/C3F8)	Optos OCT/SLO microperimetry (25 stimuli, central 11°); SD-OCT for structure	2 months post-SOR (SO) or 2 months post-PPV (gas)	- Foveal sensitivity ↓ in SO vs gas groups, both macula-on (15.6 vs 11.8 dB, p=0.003) and macula-off (15.0 vs 11.6 dB, p=0.037)
