# Supplementary material for: The Role of OCTA and Microperimetry in Revealing Retinal and Choroidal Perfusion and Functional Changes Following Silicone Oil Tamponade in Rhegmatogenous Retinal Detachment: A Narrative Review
Source: Diagnostics (Basel). 2025 Sep 23;15(19):2422. doi: 10.3390/diagnostics15192422 (PMC12523867; doi:10.3390/diagnostics15192422)
Supplement: Supplementary file 1 [file diagnostics-15-02422-s001.zip › Supplementary Table 4.xlsx]

## Sheet: Sheet1
Study ID	Country / Center	Design	Phase	N (eyes)	Macular status	Pseudophakia (%)	SO viscosity (cSt)	SO duration	Adjunct procedures	OCTA device	Scan size(s)	Layers & metrics	FAZ reported	Microperimetry reported	Scan quality metric	Quality threshold	Mean scan quality reported	Exclusion criteria for poor images	Motion / artifact handling	Fixation strategy	Acquisition standardization	Optical media status	Refractive status	Timepoints	SCP VD vs fellow	DCP VD vs fellow	CCP / RPC results	FAZ outcome	RNFL / thickness	Microperimetry outcome	Interpretation flags	Reason for blanks	Wording check passed
Jiang et al., 2021 (Int J Ophthalmol, macular)	China; Tianjin Eye Hospital & Taiyuan Aier Eye Hospital	Retrospective cohort	During SO (pre-SOR)	19	Macula-OFF	Not reported (phakic; no lens extraction)	Oxane 5700 (5700 cSt)	Mean 4.9 ± 0.9 mo (4–7)	Endophotocoagulation; no PFCL; face-down 2 wks	Optovue RTVue XR Avanti	Macula 6×6 mm	SCP/DCP/CCP; VD (r/f ratios)	No	No	Optovue quality index	>6/10	Not reported	Yes, images ≤6 excluded	3D projection artifact removal (PR-OCTA)	Not reported	Not reported	Phakic	Excluded AL ≥26.5 mm or inter-eye diff >0.3 mm	2, 4, 8, 12, 16 wks	↓ at 2 wks (p<0.001), ns at 12 wks (p=0.334), ↓ at 16 wks (p=0.004)	↓ at 2–8 wks (all p<0.001), ns at 12 wks (p=0.247), ↓ at 16 wks (p=0.007)	CCP ↑ at 12 wks (p=0.001), ns at 16 wks (p=0.103)	Not reported	FMT: ANOVA p=0.303 (ns); vs fellow ↓ from 4 wks (p=0.001 at 16 wks)	Not reported	Macula-OFF only; phakic media; ≤16 wks	Not reported / NA	Yes (during SO, pre-SOR clearly stated)
Gironi et al., 2022 (Life)	Italy; Univ. Modena & Reggio Emilia + Univ. Chieti-Pescara	Retrospective observational	Post-SOR (12 mo follow-up)	82 (33 Mac-ON, 49 Mac-OFF)	Mixed (ON/OFF)	24.4% pseudophakic at baseline; >50% combined phaco	SO used (not stratified by type)	Mean 4.81 ± 1.8 mo	Combined cataract 51%; 360° laser 14.6%	Canon OCT HS100 Angio Expert AX	Macula 3×3 mm	SCP/DCP; VD + VLD	No	No	Not specified (reviewers mention “all-images review”)	Not specified	Not reported	Poor-quality images excluded by 2 graders	Automatic binarization + skeletonization; manual review	Not reported	Not reported	Some phakic, some pseudophakic	Not reported	12 months post-op	↓ SCP VD + VLD vs fellow (p<0.05) in both ON/OFF; more extensive ↓ in OFF	DCP VD ↔ vs fellow (ns)	—	—	↑ CMT in SO eyes vs gas (349.5 ± 76.6 µm vs 308.0 ± 32.6, p=0.002); CME more frequent in SO (47%)	Not reported	SO duration inversely correlated with SCP VD (r = –0.520, p=0.039); SO eyes had worse BCVA in Mac-ON vs gas (p=0.003)	Not reported / Not applicable	Yes (measured at 12 mo post-SOR clearly stated)
Hou et al., 2023 (BMC Ophthalmol)	China; Chongqing Aier Eye Hosp.	Prospective case series	Post-SOR (1–3 mo)	50 SO eyes; 29 gas controls	Macula-OFF	6% phaco at SOR	5000 cSt	3.4 ± 0.6 mo	Phaco in 3 pts; endolaser	Zeiss Cirrus HD-OCT 5000 AngioPlex	6×6 mm macula + disc	SVD/SPD superficial	No	No	Signal strength index	>6	Not reported	Yes (13 scans excluded <6)	Automatic analysis, no PR-OCTA	Skilled examiners (≥5y exp.)	Not standardized	Clear media required	AL 22–26 mm (exclusion >26)	Baseline, 1d, 7d, 1m, 3m post-SOR	↓ SVD/SPD during SO vs fellow; ↑ at 1–3m post-SOR (p<0.001)	Similar to SCP (improvement post-SOR)	Peripapillary: ↓ during SO; no recovery post-SOR	Not assessed	Not reported	Not reported	Improvement in macula but not peripapilla; correlation SVD/SPD with BCVA	—	Yes
Lee & Park, 2021 (PLoS ONE)	Korea; Seoul St. Mary’s Hosp.	Retrospective cohort	Post-SOR (≥3 mo)	48	Mixed: 25 Mac-OFF, 23 Mac-ON	83% combined phaco	Arciolane 5500 (5500 cSt)	4.7 ± 2.1 mo	Endolaser; combined cataract in 40 eyes	Topcon DRI Triton (SS-OCTA)	4.5×4.5 mm macula	SCP/DCP VD; FAZ area	Yes (SCP+DCP)	No	Signal strength index	SSI ≥50	Not reported	Excluded if SSI <50	Automatic segmentation; no PR-OCTA	Not specified	Not reported	Many cataracts operated	Excluded AL >26 mm	3 mo post-SOR	SCP: ↓ nasal parafovea (p=0.028), other quadrants ns	DCP: ↓ average (p=0.026), ↓ nasal (p=0.031), ↓ temporal (p=0.033)	—	↑ FAZ SCP (p=0.043), ↑ FAZ DCP (p=0.002)	Not measured	Not reported	Mac-OFF worse than Mac-ON for nasal DCP VD; duration of SO correlated with postop BCVA	—	Yes
Lee et al., 2020 (Sci Rep)	Korea; Jeju National Univ. Hosp.	Retrospective	Post-SOR (≥3 mo)	38	71% Macula-OFF	47% pseudophakic	Oxane 1300 (1300 cSt)	4.5 ± 1.2 mo	PPV + endolaser, phaco in 50%	Zeiss PLEX Elite 9000 SS-OCTA	3×3 mm macula	SCP, DCP; VD + FAZ	Yes (SCP+DCP)	No	Quality index ≥7	>7	Not reported	Poor-quality images excluded	Manual delineation of FAZ; binarization in ImageJ	Not detailed	Two masked graders	Mix phakic/pseudophakic	Excluded AL >26 mm, myopia > -6 D	3 mo post-SOR	SCP VD ↔ (p=0.873)	DCP VD ↓ (32.4% vs 34.4%, p=0.022)	—	FAZ DCP ↑ (0.73 vs 0.60 mm², p<0.001); SCP FAZ ↔	↓ CFT (243.6 µm vs 265.1, p=0.015); ↓ mGCIPL (66.1 vs 78.1 µm, p<0.001)	Not reported	SO duration correlated with DCP FAZ ↑ and VD ↓	—	Yes
Liu et al., 2021 (BMC Ophthalmol)	China; Eye & ENT Hosp., Fudan Univ.	Retrospective cohort	Post-SOR (≥30 mo follow-up)	33 total (16 gas, 17 SO)	Macula-ON	NR; some phaco combined	SO (viscosity NR)	5.8 ± 2.3 mo	PPV; some phaco	Optovue RTVue XR Avanti	3×3 + 6×6 mm macula	SVC (SCP), DVC (DCP); VD + FAZ; thickness (FRT, IRT, ORT)	Yes (FAZ area)	No	Quality index (QI)	QI ≥6	Not reported	Images with QI <6 excluded	Segmentation check; averaged 2 scans	Not reported	Not standardized	Excluded AL >26.5 mm, anisometropia >0.5 mm	Post-op ≥30 mo	SVC VD ↓ in SO vs fellow (p<0.001); ↔ in gas	DVC ↔ both	—	FAZ ↔ both groups	IRT ↓ in SO vs fellow (p<0.001); no Δ gas	Not reported	SO group: BCVA ↓, IOP ↑; 53% with IOP elevation → lower SVC VD	—	Yes
Nassar et al., 2024 (Int Ophthalmol)	Egypt; Cairo Univ., Kasr Al Ainy Hosp.	Prospective observational case series	Post-SOR (1 mo)	30	Macula-OFF	73% pseudophakic	BIOSIL 5000 cSt	5.7 ± 2.2 mo	23G PPV, no phaco at SOR	Optovue RTVue XR Avanti	6×6 mm macula + 4.5×4.5 mm disc	SCP, DCP, CCP, RNFL; VD	FAZ (area)	Yes (Optos Spectral OCT/SLO, 28 pts, 11° grid)	Optovue quality index	>6	Not reported	Poor-quality images excluded	3D projection artifact removal (AngioVue)	Central fixation, dark adaptation	Not standardized	Excluded media opacities	Excluded high myopia; AL not reported	Pre-SOR vs 1 mo post-SOR	SCP: ↔ (ns)	DCP: ↔ (ns)	Peripapillary RPC ↑ (39.5→43.0%, p=0.002); ONH VD ↑ (38.4→41.3%, p<0.001)	FAZ: ns (0.31→0.28 mm², p=0.758)	CFT ↑ (254.9→265.5 µm, p=0.002)	RS ↑ from 5.0±2.1 to 6.4±2.3 dB (p<0.001); improvement in all rings	Macula-OFF only; short f/u (1 mo); fellow eye not used	—	Yes (explicit pre- vs post-SOR)
Roohipoor et al., 2020 (Int Ophthalmol)	Iran; Farabi Eye Hosp., Tehran Univ.	Prospective cohort	During SO (1w, 1m, 3m)	45	Macula-OFF	78% pseudophakic	SO 5000 cSt	Mean 3 mo (not removed)	PPV, endolaser; no SOR	Optovue RTVue XR100 Avanti	3×3 mm macula	SCP, DCP; total retina VD, CFT, FAZ, choroidal flow	FAZ (area)	No	Signal strength index	SSI ≥6	Not reported	Poor-quality images excluded	AngioVue auto segmentation; manual adj.	Not specified	Not standardized	Mix phakic/pseudophakic	Excluded RE > ±3 D; IOP >21 mmHg	1w, 1m, 3m post-PPV/SO	SCP parafoveal ↓ vs fellow at 1w (p<0.0001); partial ↑ at 1–3m but < fellow	DCP foveal ↓ at 1–3m (p=0.002, p=0.005); parafoveal ns	—	FAZ ↔	Foveal/parafoveal thickness ↓ at 1w, partial ↑ later but < fellow	—	Fellow eye as control; SO not removed; short follow-up (3 mo)	—	Yes (during SO clearly stated)
Salehi et al., 2024 (Int J Retina Vitreous)	Iran; Feiz Hospital, Isfahan Univ.	Prospective cross-sectional	Post-SOR (1 & 3 mo)	43 eyes (SO) vs 43 fellow	Macula-OFF (RRD repaired)	Mix; % not specified	Oxane 5700 & 1300	3–9 mo	Standard PPV; no ILM peel	Optovue RTVue XR Avanti (AngioVue)	6×6 mm macula; 4.5×4.5 mm disc	SCP, DCP, RNFL, disc VD	Yes (FAZ area, perimeter, AI, FD-300)	No	Optovue scan quality indicator	>6/10	Mean SSI 65±10.5 (reported)	Poor-quality images excluded	PR-OCTA artifact removal	Two skilled ophthalmologists reviewed	Not standardized	Excluded media opacity, trauma, glaucoma	Excluded diabetes, HTN, myopia	Pre-SOR, 1 mo, 3 mo post-SOR	SCP VD: ↔ (ns)	DCP VD: ↔ (ns)	RPC, whole disc, inside disc VD ↔	FAZ stable (p=0.6)	Macular & RNFL thickness ↔	Not reported	Short follow-up (3 mo); fellow as control	—	Yes (clear pre-SOR vs post-SOR wording)
Fang et al., 2021 (Int J Ophthalmol)	China; Wenzhou Med. Univ.	Prospective case-control	During SO (1 & 3 mo)	29 (20 SO, 9 air)	Macula-OFF	Not specified	SO 5000 cSt	3 mo	PPV, some phaco	Optovue RTVue XR Avanti	3×3 mm macula	SCP/DCP; parafoveal VD, PFRT, FAZ	Yes (FAZ area)	No	Optovue scan quality (SSI)	SSI ≥5	Not reported	Images with SSI <5 excluded	Auto segmentation; manual check	Not detailed	Not standardized	Excluded PVR >C2; excluded high myopia, diabetes, HTN	1 & 3 mo postop	SCP VD ↓ in SO vs air (1m p=0.0403; 3m p=0.001); ↔ within SO	DCP ↔ (no differences)	—	FAZ ↔	PFRT ↓ in SO vs air (p<0.05)	Not reported	Small N, air group very small (n=9); follow-up short (3 mo)	—	Yes (during SO explicitly)
Ya et al., 2020 (Biomed Environ Sci)	China; Beijing Tongren Eye Center	Retrospective cross-sectional	During SO & post-SOR (SO-related visual loss)	7	Mixed (4 Mac-OFF, 3 Mac-ON)	NR	5000 cSt	~3 mo	Uncomplicated PPV, no ILM peel	Optovue RTVue XR Avanti (AngioVue v2017.1.0.155)	6×6 mm macula; 4.5×4.5 mm disc	SCP, DCP, RPC VD; GCC, RNFL	FAZ area (SCP)	No	Signal strength index	SSI ≥50	Not reported	Low SSI or motion excluded	Auto segmentation + manual correction	Not reported	Not standardized	Clear media only; excluded other diseases	Mean refractive –5.9 D (–9 to –4.25 D)	During SO & after SOR (timing variable: 1–3 mo)	SCP VD ↓ in all regions (p<0.05)	DCP VD ↔ (ns)	RPC VD ↓ superior (p=0.007), inf ↔ (p=0.054)	FAZ ↔ (p=0.397)	RNFL ↔ (ns); GCC FLV & GLV ↑ (p<0.001)	Not reported	Severe visual loss cases only; very small sample	—	Yes (explicit during SO vs post-SOR)
Chen et al., 2023 (BMC Ophthalmol)	China; Xuzhou Municipal Hosp., Aff. to Xuzhou Med Univ.	Retrospective observational	Pre- & post-SOR (CVI focus)	36	89% Macula-OFF	58% combined phaco at PPV; 19% at SOR	Siluron 5000 (5000–5400 cSt)	102 ± 5 days (~3.4 mo)	PFCL 92%; phaco combined in >50%	Heidelberg Spectralis EDI-OCT	30°×5° EDI-OCT macula	CVI, luminal/stromal area, CT	No	No	Image quality excluded if poor	Not specified	Not reported	Poor-quality images excluded	100-frame averaging; binarization in Fiji/ImageJ	Two graders masked	Standardized morning scans	Clear media only; high-quality images only	Excluded SE ≤ –6D; astig ≥1.5D	1 wk pre-SOR, last visit post-SOR (≥2 mo)	— (no SCP)	— (no DCP)	—	—	CT ↔ (ns); CVI ↓ during SO vs fellow (p<0.0001), improved post-SOR but still ↓ (p=0.031)	Not reported	Focus only on CVI/CT; not OCTA	—	Yes (explicit pre vs post-SOR)
Karasu et al., 2020 (J Fr Ophtalmol)	Turkey; Beyoglu Eye Training Hosp.	Prospective observational	Pre- & post-SOR	70	Macula-OFF	46% pseudophakic	SO 5000 cSt	Mean 8.7 ± 5.3 mo (3–18)	23G PPV, endolaser; some phaco at SOR	Heidelberg Spectralis SD/EDI-OCT	Line scan macula	MT (CMT, quadrants), SFCT	No	No	Not specified	Not reported	Not reported	Low-quality images excluded	Standard OCT protocol	Not reported	Morning 8:30–12 for diurnal control	Phakic + pseudophakic	Excluded myopia > –6D, PVR-C	Pre-SOR vs 3 mo post-SOR	—	—	—	—	MT ↑ slightly (ns), SFCT thinning with longer SO (–15 µm, –19 µm, –51 µm groups 1–3; p=0.004); SFCT ↓ if SO >9 mo	Not reported	SO >9 mo assoc. ↓ BCVA and SFCT thinning	—	Yes
Karimi et al., 2018 (Ophthalmologica)	Iran; Shahid Beheshti Univ.	Retrospective case series	Pre- & post-SOR	60	Macula-OFF, pseudophakic	100% pseudophakic	SO 5700 cSt	Mean 7 ± 4 mo (3–18)	23G PPV, endolaser	Heidelberg Spectralis EDI-OCT	Line scan macula	SFCT only	No	No	Not specified	Not reported	Not reported	Low-quality excluded	Manual calipers (2 graders)	Not reported	Standard morning 9–11 a.m.	Pseudophakic	Excluded DR, AMD, glaucoma, uveitis	1d pre-SOR, 3 mo post-SOR	—	—	—	—	SFCT ↓ vs fellow before SO removal (–29 µm, p<0.001); ↓ persisted after SOR (–27 µm, p<0.001); stronger if SO ≥6 mo	Not reported	Long-term SO (≥6 mo) assoc. with permanent SFCT thinning	—	Yes
Mirza et al., 2019 (Int Ophthalmol)	Turkey; Necmettin Erbakan Univ.	Prospective cohort	During SO (2 wks, 3 mo) & post-SOR (1 mo)	24 (5 excluded for poor OCT)	Macula-OFF	NR	1000 cSt	104 ± 27.7 days (92–156)	25G PPV; endolaser; no gas	SD-OCT EDI (Spectralis)	10.5-mm horizontal foveal line	SFCT (manual by 2 masked graders)	—	—	Image quality (OCT)	High-quality required; poor images excluded	Not applicable	Yes (2 poor quality; 3 obscure CSI excluded)	100-frame averaging; eye-tracking; two masked graders	Central fixation; Snellen	3 PM to avoid diurnal variation	Clear media only	High myopia excluded	2 wks, 3 mo (SO in situ); 1 mo post-SOR	—	—	—	—	SFCT: 294.1 → 282.9 µm (p=0.96), then 264.2 µm post-SOR (p=0.03 vs 2 wks); ΔSFCT% correlated with SO duration (rho=0.537, p=0.032)	—	Small N; no OCTA; effect of SOR vs SO on SFCT debated	—	Yes (during SO vs post-SOR explicit)
Prasuhn et al., 2022 (Tomography)	Germany; Univ. of Lübeck	Retrospective before–after	Post-SOR (4 wks)	19 (all pseudophakic)	~68% Mac-OFF	1	5000 cSt (DORC)	10.0 ± 2.7 wks	23G PPV; 360° endolaser	Zeiss Cirrus HD-OCT 5000 AngioPlex	6×6 mm OCTA (FRP, CCP/SLP/HLP); 10×10 mm EDI-OCT	Macular perfusion (FRP); choroidal sublayers CCP/SLP/HLP; SFCT; CRT; TMV	—	—	Signal strength ≥7	≥7; scans with motion/seg/projection artifacts excluded	Not stated	Yes (SSI ≥7, artifact-free)	Follow-up mode; noon imaging	Single operator; trained	Noon standardized	Pseudophakia mandatory	Refractive error ≤ ±3 D	Pre-SOR vs 4 wks post-SOR	— (FRP ↔)	— (retinal plexuses not layer-specific)	CCP ↑ (45.1→45.8%, p=0.0013); SLP ↓ (59.2→57.7%, p=0.034); HLP ↓ (62.4→60.5%, p=0.0402)	—	SFCT ↔; CRT ↑ (243→263 µm, p=0.0047); TMV ↑ (9.8→10.2 mm³, p<0.0001)	—	Small N; very short f/u (4 wks); no retinal-plexus VD; no external control	—	Yes (pre- vs post-SOR explicit)
Jiang et al., 2021 (Indian J Ophthalmol)	China; Taiyuan Aier Eye Hosp.	Retrospective	During SO (pre-SOR, 12 wks)	22	Mixed (not specified)	Mostly phakic (no lens extraction)	Oxane 5700 (5700 cSt)	4.7 ± 1.7 mo (3–9)	25G PPV; endolaser	Optovue RTVue XR Avanti	4.5×4.5 mm disc	RPC VD; RNFLT	No	No	Signal strength index	SSI ≥6	Not reported	Poor images excluded (SSI <6)	PR-OCTA artifact removal	Not detailed	Not standardized	Clear media only	AL <26.5 mm; diff <0.3 mm	2, 4, 8, 12 wks post-PPV + SO	—	—	RPC VD ↓ at 2w (p<0.001); transient ↑ at 4w; ↓ again at 8–12w; superior<inferior at 12w (p=0.010)	—	RNFLT ↓ over time (ANOVA ns), superior<inferior at 12w (p=0.037); RNFLT correlated with RPC VD	—	Small N; short follow-up; fellow control; optic nerve stress from SO	—	Yes (explicit during SO)
Delolme et al., 2012 (Am J Ophthalmol)	France; Dijon Univ. Hosp.	Observational case series	Post-op (≥6 mo; mean 23.1 ± 10.3 mo)	30	Macula-OFF	87% pseudophakic at follow-up	—	—	PPV (80%), SB (13%), PPV+SO (7%)	Heidelberg Spectralis SD-OCT + Spectral OCT/SLO	25-line B-scans centered fovea	ONL, PROS, IS/OS, ELM thickness; microperimetry; FAF	No	Yes (Spectral OCT/SLO, 28 pts, 12° grid)	OCT quality controlled; FAF only clear media	Poor images excluded	Not specified	Yes (2 independent graders for OCT)	Central fixation tracked	Standard 9–11 a.m.	Clear media only	Excluded other macular disease	≥6 mo post-op (7–37 mo)	—	—	—	FAF abn. in 16.7% (5 eyes)	CMT ns; PROS thinner if IS/OS disruption (p=0.006)	Macular sens ↓ with IS/OS disruption (p=0.029); foveal sens ↓ with PROS thinning (p=0.016)	Heterog. surgery (SB/PPV/PPV+SO); small N; retrospective	—	Yes (explicitly post-RRD repair)
Dou et al., 2024 (Int J Retina Vitreous)	China; Qilu Hosp., Shanxi Aier Hosp., Tianjin Eye Hosp.	Retrospective cohort	Post-SOR (3 mo)	48	Macula-OFF	48% combined phaco (13 at PPV, 10 at SOR)	Oxane 5700 (5700 cSt)	4.4 ± 1.2 mo	PPV; no ILM peel, no scleral buckle	Optovue RTVue XR Avanti (AngioVue v2018.1.0.43)	6×6 mm macula + 4.5×4.5 mm disc	Parafoveal SCP/DCP VD; FAZ; RNFLT; FMT	Yes (FAZ area)	Yes (Nidek MP-3, 45 points, 12° grid)	Optovue signal strength	SSI >6	Not reported	Poor images excluded; SSI <6 excluded	PR-OCTA 3D projection removal	Central fixation; pupil >4 mm	Not standardized	Clear media only	Excluded AL ≥26.5 mm or diff >0.3 mm	Pre-SOR vs 3 mo post-SOR	SCP VD ↑ (42.7→45.0%, p<0.05), still ↓ vs fellow (p<0.05)	DCP VD ↔ (48.8→49.8%, ns; still ↓ vs fellow)	RPC VD ↔	FAZ ↔ (0.32→0.29 mm², ns)	RNFLT ↑ (299→310 µm, p<0.05; still ↓ vs fellow)	RS ↑ (2°: 19.9→23.3 dB; 6°: 22.2→24.8 dB, both p<0.05); FR ↑ (2°: 72→79%, p<0.05)	Macula-OFF only; short f/u (3 mo); retrospective design	—	Yes (pre- vs post-SOR explicit)
Nagpal et al., 2020 (Retina)	India; Retina Foundation, Ahmedabad	Prospective interventional	Post-SOR (1 mo)	20	Macula-OFF	NR	SO (type NR)	3–6 mo	23G PPV; endolaser	—	—	—	—	Yes (Nidek MP-3, 37 stimuli, 12° grid)	—	—	Reliable MP only (<15% false +/–)	Poor-quality scans excluded	Auto eye-tracking	Red fixation target, dark room	Dark-adapted ≥15 min; 4–2 staircase	Clear media only	Excluded cataract, glaucoma, ERM, re-RD	Pre-SOR vs 1 mo post-SOR	—	—	—	—	—	RS central 6° ↑ (766.9→863.8 dB, p<0.0001); 100% eyes improved; BCVA ↔ (0.314→0.315 logMAR, ns)	Microperimetry-only, no OCTA; functional study	—	Yes (explicit pre- vs post-SOR)
Nassar et al., 2019 (J Ophthalmol)	Egypt; Cairo Univ.	Prospective comparative cohort	Post-SOR (1 mo)	22	Macula-OFF	Group A: 30% phakic, 70% pseudophakic; Group B: 100% pseudophakic	BIOSIL 5000 cSt	<3 mo (n=10) vs 3–6 mo (n=12)	23G PPV	—	—	—	No	Yes (Optos Spectral OCT/SLO, 28 pts, 11° grid, 4–2 strategy)	Reliability criteria <15% false	Auto-correction SE; Goldmann III stimuli	NR	Dark room, occlusion fellow eye	Central fixation	Dark adapted 15 min	Clear media only; excluded glaucoma, PDR, recurrent RD	Excluded cataract, high IOP >26 mmHg	1d pre-SOR vs 1 mo post-SOR	—	—	—	—	—	RS total ↑ (Group A: 5.7→8.7 dB, p=0.008; Group B: 7.0→9.8 dB, p=0.002); ↑ in inner/mid/outer rings	Improvement independent of SO duration; no OCTA; small N	—	Yes (explicit pre- vs post-SOR)
Scheerlinck et al., 2016 (Retina)	Netherlands; UMC Utrecht	Retrospective cohort	During SO & post-SOR (2 mo after last surgery)	193 eyes (151 gas, 42 SO; 37 analyzed for SO)	Macula-ON RRD	Pre-op: 71% phakic, 29% pseudophakic; post-SOR: 94% pseudophakic	Siluron 2000 (2000 cSt)	Median 16 wks (13 no VL vs 18 wks unexplained VL, p=0.005)	20–25G PPV; adjunct PFCL, Kenacort	Cirrus HD-OCT + OPKO-OTI (for subset)	5-line raster; microperimetry 11° grid	RNFL, GCL, total retinal layers (OCT); Microperimetry 21 pts	No	Yes (subset of 10 SO patients with unexplained VL)	OCT SSI	SSI ≥7	Not reported	Poor-quality scans excluded	Manual B-scan layer segmentation	Central fixation target	Dark room, 15 min dilation	Clear media only	Excluded redetachment with macular involvement	2 mo after last surgery (gas) or post-SOR (SO)	—	—	—	—	GCL+IPL thinning (p<0.001); total thickness ↓ vs fellow (p<0.05)	Distinct scotoma central 2° in 10 SO eyes; RS drastically ↓ (median 0 dB at 0–1°)	Incidence unexplained VL = 29.7% SO vs 0.7% gas; only risk factor = SO duration	—	Yes (explicit during vs post-SOR)
Scheerlinck et al., 2018 (Acta Ophthalmol)	Netherlands; UMC Utrecht	Prospective observational cohort	Post-SOR (2 mo after surgery)	40 (10/group: Mac-ON gas, Mac-ON SO, Mac-OFF gas, Mac-OFF SO)	Mixed (ON/OFF)	NR; most phakic pre-op, many pseudophakic post-op	Siluron 2000 (2000 cSt)	Median 2.9–3.4 mo	20–25G PPV; PFCL in most; ILM peel in some	—	—	—	No	Yes (Optos OCT/SLO, 25 stimuli, 11° grid)	Reliability checked	Standard Optos reliability (<15% false)	Not reported	Poor MP scans excluded	Auto eye-tracking + fundus overlay	Central fixation target	Dark room; ≥15 min dilation	Clear media only; excluded OCT anomalies	Excluded macular disease	2 mo post-op (after gas or SO removal)	—	—	—	—	GCL/IPL thinning noted on OCT in SO vs gas	Retinal sensitivity inner ring: ↓ in SO vs gas (Mac-ON: 11.8 vs 15.6 dB, p=0.003; Mac-OFF: 11.6 vs 15.0 dB, p=0.037)	Foveal sens ↓ with SO vs gas; small central scotomas in SO groups	No OCTA; functional only; small N (10/group)	—
